# Supplementary material for: Preparation and Optimization of Silver Nanoparticle-Loaded Dendritic Fibrous Membranes for High-Efficiency Antibacterial Activity and Air Filtration
Source: Micromachines (Basel). 2026 May 16;17(5):614. doi: 10.3390/mi17050614 (PMC13209917; doi:10.3390/mi17050614)
Supplement: Supplementary file 1 [file micromachines-17-00614-s001.zip]

Archive with 1 entries (1 files):
- micromachines-4251840-supplementary.pdf
